# Supplementary material for: Erythrocyte-derived extracellular vesicles induce endothelial dysfunction through arginase-1 and oxidative stress in type 2 diabetes
Source: J Clin Invest. 2025 Mar 20;135(10):e180900. doi: 10.1172/JCI180900 (PMC12077887; doi:10.1172/JCI180900)
Supplement: Supporting data values [file jci-135-180900-s279.xls]

## Sheet: Fig.1B
		T2D RBC-EVs			H RBC-EVs
	CD9	1.494	1.177	2.003	2.487	1.415	1.239
	CD63	1.791	1.743	4.007	4.413	2.066	2.028
	CD81	3.165	1.301	3.465	3.415	1.292	1.532

## Sheet: Fig.1C
	H RBC-EVs	T2D RBC-EVs
	66.1	9.55
	55.7	9.6
	41.6	3.56
	9.81	7.07
	14.9	38.5
	15.3	11.8
	44.1	15
	28.1	3.79
	9.75	15.2

## Sheet: Fig.1D
	H RBC-EVs	T2D RBC-EVs
	184.3	180.8
	181.1	192.7
	150.5	178
	171.7	237.9
	214.9	205.7
	206.3	215.2
	215	227.2
	225.7	163.7
	166.6	283.4

## Sheet: Fig.2B
		H RBC-EVs	H RBC-EVs + Hep	T2D RBC-EVs	T2D RBC-EVs + Hep	PKH67 alone
		2.66595e+06	1.82346e+06	1.27015e+07	2.62772e+06	391151
		8.06228e+06	1.27713e+06	3.31135e+06	523350	310643
		1.63178e+07	1.19001e+07	3.93766e+07	1.52058e+07	905523
		1.26558e+07	8.08872e+06	2.69162e+07	4.28777e+06	7.03795e+06
		3.30328e+06	1.63085e+06	1.73683e+07	1.22384e+07	5.58645e+06
		513971	135013	1.99275e+07	1.53189e+07	4.66554e+06

## Sheet: Fig.3A
				H RBC-EVs (medium-sized)				T2D RBC-EVs (medium-sized)
			-9	7.08333	6.2069	0	0	0.530856	10.6101	13.0919	12.0253
			-8.5	12.5	21.2069	0	0	11.6125	5.03979	13.0919	13.924
			-8	50	64.1379	8.0156	-0.03829	17.0537	5.57029	17.8273	6.32911
			-7.5	65.4167	77.4138	28.2799	3.10116	33.3112	18.3024	27.298	17.0886
			-7	79.5833	81.8966	49.0455	22.7418	47.6443	18.3024	33.9833	25.3165
			-6.5	70.4167	82.069	75.8924	34.7034	49.635	12.7321	41.2256	25.3165
			-6	99.5833	77.7586	90.8248	69.281	49.3696	16.9761	40.6685	25.3165
			-5.5	99.5833	82.5862	93.0832	87.8661	67.0869	1.59151	41.7827	29.1139
			-5	99.5833	92.4138	96.9112	90.8497	67.4187	17.5066	43.1755	28.7975

## Sheet: Fig.3B
				H RBC-EVs (small-sized)			T2D RBC-EVs (small-sized)
			-9	5.37845	-1.19458	2.24558	2.86362	20.1431	11.7153	14.6727	4.87805	-1.55039	0	-0.77519	3.23855
			-8.5	7.86231	10.108	37.076	3.74256	20.1091	18.9655	29.5711	4.26829	-2.13178	14.1304	-0.77519	30.5687
			-8	8.23391	20.1241	51.3617	4.33796	22.3245	23.2538	27.3138	2.97256	-2.13178	14.1304	4.65116	31.2006
			-7.5	23.5869	40.1332	61.1085	13.1415	22.12	32.6702	32.7314	3.04878	-7.94574	14.1304	20.155	32.2275
			-7	44.2793	63.06	79.1687	12.376	31.6292	42.9266	45.3725	-19.436	5.03876	30.4348	23.2558	55.8452
			-6.5	52.8848	69.9288	88.7721	17.5361	34.5603	40.3183	50.5643	25	14.3411	42.3913	39.5349	59.7156
			-6	60.3951	79.2097	87.6254	25.3615	35.8555	45.6675	41.535	40.625	15.1163	43.4783	51.1628	66.6667
			-5.5	70.3305	84.1718	89.5843	25.0071	36.7757	38.9036	41.3093	40.8537	26.3566	55.9783	60.4651	60.9005
			-5	91.5901	97.7716	96.7511	40.6011	35.6851	40.0973	23.702	60.9756	51.1628	55.9783	76.7442	82.5434

## Sheet: Fig.3C
		H RBC-EVs (Membrane-based affinity)									T2D RBC-EVs (Membrane-based affinity)
	-9	-8.17084	-2.83419	17.1156	0.90075	5.78792	15.2073	2.20034	9.72222	0	0.0221182	-5.43319	0	7.38552	12.3187	24.7259
	-8.5	-4.46689	6.30787	19.5913	0.90075	9.16772	14.1897	1.65549	58.2672	0	6.81977	-6.13296	0	20.6162	13.5038	30.6053
	-8	-17.7856	9.345	35.1967	0.90075	26.7174	14.8532	2.03269	82.7381	0	0.877355	-22.9256	0	28.5363	14.034	32.4681
	-7.5	-6.68704	35.5229	49.5962	0.90075	26.7174	19.2217	2.95474	82.7381	0	8.10631	-16.0421	-15.0713	33.4177	8.90379	29.4809
	-7	26.9851	50.8603	52.9642	22.8432	61.3012	19.2217	1.17351	82.7381	18.8673	8.10263	-8.5894	18.8701	40.2546	2.24544	29.9004
	-6.5	55.7663	79.2739	72.7089	80.6255	100	16.4729	47.5482	108.664	38.3677	11.7079	29.9288	51.2784	53.9003	4.92749	28.9103
	-6	76.0234	88.034	79.1808	100	100	29.3886	51.5507	108.664	58.3607	10.6425	49.6782	69.143	56.5942	19.3825	37.3853
	-5.5	81.6851	88.2335	88.8949	100	100	33.2999	51.2154	91.1376	60.8583	18.6088	72.2249	75.3779	58.7114	10.5099	37.9895
	-5	86.018	88.196	87.1696	100	100	35.8144	50.7125	91.1376	78.5647	20.4593	73.8837	77.3344	57.7056	8.68548	35.9365

## Sheet: Fig.3D
		T2D RBC-EVs							T2D RBC-EVs + Hep
	-9	0	0	0	0	20.4861	0	0	0	7.2731	0	0	15.3743	0	18.7998
	-8.5	0	0	0	0	21.8056	0	0	0	8.86008	0	0	17.9144	0	19.384
	-8	0	0	0	0	33.2639	0	0	0	11.433	0	0	20.1426	10.505	5.5231
	-7.5	0	3.30049	-0.585485	1.16442	22.4306	0	0	0	20.3133	7.76976	3.11263	15.5971	10.3267	5.5231
	-7	10.7918	22.1514	19.222	10.3372	15.2778	0	0	1.7361	70.4417	37.0905	34.816	25.4011	30.9638	33.0855
	-6.5	30.5087	40.1615	43.6439	43.4221	12.7083	0	0	27.4494	88.7426	60.2495	53.6863	34.8485	36.2082	22.8359
	-6	40.2535	76.7743	66.7621	63.1875	20.3472	25.1786	12.6807	43.8842	96.171	75.6537	83.1889	48.8414	66.0614	42.273
	-5.5	50.4134	86.7351	76.5764	82.4406	29.0278	27.1674	17.8976	55.0505	97.292	84.5506	84.5612	64.6613	68.0554	55.5497
	-5	50.5831	82.6196	81.0391	84.6255	32.5	35.9915	19.0699	55.0505	99.9865	90.517	87.9624	64.6613	77.2635	43.282

## Sheet: Fig.4A
			H RBC-EVs	T2D RBC-EVs
			0.593805	1.28791
			0.7364	1.34797
			1.6698	1.46431
			1.00413	1.28206
			0.995873	0.764235

## Sheet: Fig.4B
		T2D RBC-EVs						T2D RBC-EVs + ABH
	-9	12.0623	12.6873	0	-10.1867	3.63145	1.98319	4.06891	9.34363	6.77725	17.7844	14.7605	11.2126
	-8.5	13.8132	0.889513	0	-13.7263	9.57383	2.48739	13.9014	27.9537	24.1362	22.7101	28.2618	14.8353
	-8	13.8132	11.5637	0	-11.0809	14.6459	2.82353	17.9424	41.4782	35.5817	26.5922	39.4715	22.6198
	-7.5	13.8132	11.5637	0	6.91158	30.7623	11.4622	21.092	43.7728	46.1174	29.7991	49.2568	50.8683
	-7	13.8132	11.5637	13.6556	13.8679	49.3097	20.437	26.0442	55.1682	64.7813	49.4711	79.005	66.3922
	-6.5	26.07	11.5637	27.3877	57.6251	70.6182	34.0504	29.5535	55.1682	73.2678	68.3695	97.9356	88.024
	-6	33.2036	11.5637	44.392	79.9955	78.0312	55.2269	37.4236	57.2311	75.5743	76.0127	100	100
	-5.5	33.2036	11.5637	50.5066	81.8436	78.9916	55.4286	37.4236	61.4562	80.3667	76.0127	100	100
	-5	33.2036	11.5637	50.5191	78.8554	79.4718	63.0252	37.4236	62.8351	84.9384	81.8527	100	100

[truncated: 39 more sheets: Fig.4C, Fig.5B, Fig.5D, Fig.5E, Fig.5F, Fig.5H, Fig.5I, Fig.5J, Fig.6B, Fig.6C, Fig.6E, Fig.6G, Fig.7B, Fig.7D, Fig.7E, Fig.7F, Fig.7G, Fig.7H, Fig.S1, Fig.S2A …]
